# Supplementary material for: Bioactive Terpenes from Marine Sponges and Their Associated Organisms
Source: Mar Drugs. 2025 Feb 21;23(3):96. doi: 10.3390/md23030096 (PMC11943499; doi:10.3390/md23030096)
Supplement: Supplementary file 1 [file marinedrugs-23-00096-s001.zip]

Archive with 1 entries (1 files):
- marinedrugs-3461541-supplementary.pdf
